# Supplementary material for: Finding REMO: a sequencing method for recognition-encoded melamine oligomers
Source: Chem Sci. 2026 Jul 29. Online ahead of print. doi: 10.1039/d6sc05680f (PMC13418241; doi:10.1039/d6sc05680f)
Supplement: SC-OLF-D6SC05680F-s002 [file SC-OLF-D6SC05680F-s002.cif]

# Supplementary Information (SI) for Chemical Science.
# This journal is © The Royal Society of Chemistry 2026

####################################################################### 
# 
# This file contains crystal structure data downloaded from the 
# Cambridge Structural Database (CSD) hosted by the Cambridge 
# Crystallographic Data Centre (CCDC).
# 
# Full information about CCDC data access policies and citation 
# guidelines are available at http://www.ccdc.cam.ac.uk/access/V1 
# 
# Audit and citation data items may have been added by the CCDC. 
# Please retain this information to preserve the provenance of 
# this file and to allow appropriate attribution of the data. 
# 
#######################################################################

data_CH_B2_0064
_database_code_depnum_ccdc_archive 'CCDC 2532820'
loop_
_audit_author_name
_audit_author_address
'Andrew Bond'
;University of Cambridge
United Kingdom
;
_audit_update_record             
;
2026-02-23 deposited with the CCDC.	2026-07-17 downloaded from the CCDC.
;
#===============================================================================
_audit_creation_method           SHELXL-2019/3

#-------------------------------------------------------------------------------
# Inserted by local software: cifUpdate ver. 3.1  (Andrew D. Bond, March 2019)
#-------------------------------------------------------------------------------
_cambridge_user_name             'Ben Iddon'
_cambridge_user_crsid            bai23
_cambridge_supervisor_name       'Chris Hunter'
_cambridge_supervisor_crsid      ch664
_cambridge_crystallographer_name 'Andrew Bond'
_cambridge_crystallographer_crsid adb29
_cambridge_sample_id             'BI278 F2'
_cambridge_data_id               CH_B2_0064
#-------------------------------------------------------------------------------

_chemical_name_systematic        ?
_chemical_name_common            ?
_chemical_melting_point          ?
_chemical_formula_moiety         'C11 H21 N6 +, I -'
_chemical_formula_sum            'C11 H21 I N6'
_chemical_formula_weight         364.24
_chemical_absolute_configuration ad

loop_
_atom_type_symbol
_atom_type_description
_atom_type_scat_dispersion_real
_atom_type_scat_dispersion_imag
_atom_type_scat_source
C C 0.0181 0.0091 'International Tables Vol C Tables 4.2.6.8 and 6.1.1.4'
H H 0.0000 0.0000 'International Tables Vol C Tables 4.2.6.8 and 6.1.1.4'
N N 0.0311 0.0180 'International Tables Vol C Tables 4.2.6.8 and 6.1.1.4'
I I -0.3257 6.8362 'International Tables Vol C Tables 4.2.6.8 and 6.1.1.4'

_space_group_crystal_system      orthorhombic
_space_group_IT_number           19
_space_group_name_H-M_alt        'P 21 21 21'
_space_group_name_Hall           'P 2ac 2ab'

_shelx_space_group_comment       
;
The symmetry employed for this shelxl refinement is uniquely defined
by the following loop, which should always be used as a source of
symmetry information in preference to the above space-group names.
They are only intended as comments.
;

loop_
_space_group_symop_operation_xyz
'x, y, z'
'-x+1/2, -y, z+1/2'
'-x, y+1/2, -z+1/2'
'x+1/2, -y+1/2, -z'

_cell_length_a                   12.5319(7)
_cell_length_b                   14.1229(8)
_cell_length_c                   17.1943(9)
_cell_angle_alpha                90
_cell_angle_beta                 90
_cell_angle_gamma                90
_cell_volume                     3043.2(3)
_cell_formula_units_Z            8
_cell_measurement_temperature    180(2)
_cell_measurement_reflns_used    9137
_cell_measurement_theta_min      4.72
_cell_measurement_theta_max      66.49

_exptl_crystal_description       block
_exptl_crystal_colour            colourless
_exptl_crystal_density_meas      ?
_exptl_crystal_density_method    ?
_exptl_crystal_density_diffrn    1.590
_exptl_crystal_F_000             1456
_exptl_transmission_factor_min   ?
_exptl_transmission_factor_max   ?
_exptl_crystal_size_max          0.140
_exptl_crystal_size_mid          0.140
_exptl_crystal_size_min          0.080
_exptl_absorpt_coefficient_mu    16.494
_shelx_estimated_absorpt_T_min   0.206
_shelx_estimated_absorpt_T_max   0.352
_exptl_absorpt_correction_type   multi-scan
_exptl_absorpt_correction_T_min  0.5110
_exptl_absorpt_correction_T_max  0.7528
_exptl_absorpt_process_details   'SADABS (Bruker, 2016)'

_diffrn_ambient_temperature      180(2)
_diffrn_radiation_wavelength     1.54178
_diffrn_radiation_type           CuK\a
_diffrn_source                   'Incoatec I\mS Cu microsource'
_diffrn_measurement_device_type  'Bruker D8-QUEST PHOTON-III'
_diffrn_measurement_method       '\w and \f-scans'
_diffrn_detector_area_resol_mean ?
_diffrn_reflns_number            29214
_diffrn_reflns_av_unetI/netI     0.0320
_diffrn_reflns_av_R_equivalents  0.0457
_diffrn_reflns_limit_h_min       -14
_diffrn_reflns_limit_h_max       14
_diffrn_reflns_limit_k_min       -15
_diffrn_reflns_limit_k_max       16
_diffrn_reflns_limit_l_min       -20
_diffrn_reflns_limit_l_max       20
_diffrn_reflns_theta_min         4.051
_diffrn_reflns_theta_max         66.628
_diffrn_reflns_theta_full        66.628
_diffrn_measured_fraction_theta_max 0.994
_diffrn_measured_fraction_theta_full 0.994
_diffrn_reflns_Laue_measured_fraction_max 0.994
_diffrn_reflns_Laue_measured_fraction_full 0.994
_diffrn_reflns_point_group_measured_fraction_max 0.991
_diffrn_reflns_point_group_measured_fraction_full 0.991
_reflns_number_total             5340
_reflns_number_gt                5283
_reflns_threshold_expression     'I > 2\s(I)'
_reflns_Friedel_coverage         0.769
_reflns_Friedel_fraction_max     0.986
_reflns_Friedel_fraction_full    0.987

_reflns_special_details          
;
Reflections were merged by SHELXL according to the crystal
class for the calculation of statistics and refinement.

_reflns_Friedel_fraction is defined as the number of unique
Friedel pairs measured divided by the number that would be
possible theoretically, ignoring centric projections and
systematic absences.
;

_computing_data_collection       'APEX5 (Bruker, 2023)'
_computing_cell_refinement       'SAINT (Bruker, 2016)'
_computing_data_reduction        SAINT
_computing_structure_solution    'SHELXT (Sheldrick, 2015)'
_computing_structure_refinement  'SHELXL (Sheldrick, 2015)'
_computing_molecular_graphics    'Mercury (Macrae et al., 2008)'
_computing_publication_material  SHELXL

_refine_special_details          ?

_refine_ls_structure_factor_coef Fsqd
_refine_ls_matrix_type           full
_refine_ls_weighting_scheme      calc
_refine_ls_weighting_details     
'w=1/[\s^2^(Fo^2^)+(0.0166P)^2^+4.6520P] where P=(Fo^2^+2Fc^2^)/3'
_atom_sites_solution_primary     dual
_atom_sites_solution_secondary   difmap
_atom_sites_solution_hydrogens   geom
_refine_ls_hydrogen_treatment    constr
_refine_ls_extinction_method     none
_refine_ls_extinction_coef       .
_refine_ls_abs_structure_Flack   -0.011(4)
_refine_ls_abs_structure_details 
;
Flack x determined using 2234 quotients [(I+)-(I-)]/[(I+)+(I-)]
(Parsons, Flack and Wagner, Acta Cryst. B69 (2013) 249-259).
;
_refine_ls_number_reflns         5340
_refine_ls_number_parameters     331
_refine_ls_number_restraints     0
_refine_ls_R_factor_all          0.0254
_refine_ls_R_factor_gt           0.0251
_refine_ls_wR_factor_ref         0.0606
_refine_ls_wR_factor_gt          0.0605
_refine_ls_goodness_of_fit_ref   1.126
_refine_ls_restrained_S_all      1.126
_refine_ls_shift/su_max          0.001
_refine_ls_shift/su_mean         0.000
_refine_diff_density_max         0.772
_refine_diff_density_min         -0.511
_refine_diff_density_rms         0.085

loop_
_atom_site_label
_atom_site_type_symbol
_atom_site_fract_x
_atom_site_fract_y
_atom_site_fract_z
_atom_site_U_iso_or_equiv
_atom_site_adp_type
_atom_site_occupancy
_atom_site_site_symmetry_order
_atom_site_calc_flag
_atom_site_refinement_flags_posn
_atom_site_refinement_flags_adp
_atom_site_refinement_flags_occupancy
_atom_site_disorder_assembly
_atom_site_disorder_group
I1 I 0.37935(3) 0.72203(3) 0.30197(2) 0.02669(10) Uani 1 1 d . . . . .
I2 I 0.50818(3) 0.60219(3) 0.94187(2) 0.02947(11) Uani 1 1 d . . . . .
N1A N 0.2276(4) 0.6346(3) 0.5498(3) 0.0224(10) Uani 1 1 d . . . . .
N2A N 0.3200(4) 0.7371(4) 0.6357(3) 0.0235(10) Uani 1 1 d . . . . .
N3A N 0.1880(4) 0.6294(3) 0.6841(3) 0.0205(10) Uani 1 1 d . . . . .
N4A N 0.3570(4) 0.7408(4) 0.5061(3) 0.0288(11) Uani 1 1 d . . . . .
H41 H 0.342437 0.722279 0.458420 0.035 Uiso 1 1 calc R U . . .
N5A N 0.0964(4) 0.5349(3) 0.5992(3) 0.0240(10) Uani 1 1 d . . . . .
H51 H 0.088323 0.511742 0.552085 0.029 Uiso 1 1 calc R U . . .
N6A N 0.2800(4) 0.7278(4) 0.7662(3) 0.0281(11) Uani 1 1 d . . . . .
C1A C 0.2621(4) 0.6975(4) 0.6936(3) 0.0218(11) Uani 1 1 d . . . . .
C2A C 0.3021(4) 0.7050(4) 0.5650(3) 0.0204(11) Uani 1 1 d . . . . .
C3A C 0.1706(4) 0.6002(4) 0.6123(3) 0.0191(11) Uani 1 1 d . . . . .
C4A C 0.4409(6) 0.8102(5) 0.5189(4) 0.0412(18) Uani 1 1 d . . . . .
H4A H 0.469451 0.831116 0.468670 0.062 Uiso 1 1 calc R U . . .
H4B H 0.498248 0.781591 0.549709 0.062 Uiso 1 1 calc R U . . .
H4C H 0.411649 0.864800 0.546915 0.062 Uiso 1 1 calc R U . . .
C5A C 0.0280(5) 0.5009(5) 0.6624(4) 0.0339(14) Uani 1 1 d . . . . .
H5A H -0.017615 0.449608 0.643238 0.051 Uiso 1 1 calc R U . . .
H5B H -0.016704 0.553035 0.681257 0.051 Uiso 1 1 calc R U . . .
H5C H 0.072502 0.477338 0.705124 0.051 Uiso 1 1 calc R U . . .
C6A C 0.2125(5) 0.5978(5) 0.4703(3) 0.0309(14) Uani 1 1 d . . . . .
H6A H 0.234186 0.531174 0.468381 0.046 Uiso 1 1 calc R U . . .
H6B H 0.256114 0.634614 0.433905 0.046 Uiso 1 1 calc R U . . .
H6C H 0.137126 0.603175 0.455697 0.046 Uiso 1 1 calc R U . . .
C7A C 0.3561(5) 0.8032(5) 0.7844(4) 0.0334(15) Uani 1 1 d . . . . .
H7A H 0.391771 0.824600 0.736062 0.040 Uiso 1 1 calc R U . . .
H7B H 0.411490 0.778966 0.820260 0.040 Uiso 1 1 calc R U . . .
C8A C 0.2979(6) 0.8863(5) 0.8220(4) 0.0398(16) Uani 1 1 d . . . . .
H8A H 0.350299 0.935181 0.837608 0.048 Uiso 1 1 calc R U . . .
H8B H 0.248416 0.915059 0.783778 0.048 Uiso 1 1 calc R U . . .
C9A C 0.2355(6) 0.8541(5) 0.8928(4) 0.0358(15) Uani 1 1 d . . . . .
H9A H 0.194745 0.908138 0.914276 0.043 Uiso 1 1 calc R U . . .
H9B H 0.285600 0.831672 0.933301 0.043 Uiso 1 1 calc R U . . .
C10A C 0.1589(5) 0.7744(5) 0.8710(4) 0.0318(13) Uani 1 1 d . . . . .
H10A H 0.121797 0.751455 0.918210 0.038 Uiso 1 1 calc R U . . .
H10B H 0.104439 0.798533 0.834303 0.038 Uiso 1 1 calc R U . . .
C11A C 0.2199(5) 0.6931(4) 0.8335(3) 0.0273(13) Uani 1 1 d . . . . .
H11A H 0.269589 0.664956 0.871862 0.033 Uiso 1 1 calc R U . . .
H11B H 0.169278 0.643339 0.816739 0.033 Uiso 1 1 calc R U . . .
N1B N 0.3998(3) 0.4805(3) 0.6957(3) 0.0229(9) Uani 1 1 d . . . . .
N2B N 0.5104(4) 0.5652(3) 0.6076(2) 0.0207(9) Uani 1 1 d . . . . .
N3B N 0.3914(4) 0.4437(3) 0.5608(3) 0.0214(9) Uani 1 1 d . . . . .
N4B N 0.5183(4) 0.5971(4) 0.7370(3) 0.0277(11) Uani 1 1 d . . . . .
H42 H 0.495153 0.587576 0.784696 0.033 Uiso 1 1 calc R U . . .
N5B N 0.2861(4) 0.3647(3) 0.6463(3) 0.0242(11) Uani 1 1 d . . . . .
H52 H 0.263182 0.356616 0.694251 0.029 Uiso 1 1 calc R U . . .
N6B N 0.5009(4) 0.5263(3) 0.4778(3) 0.0236(9) Uani 1 1 d . . . . .
C1B C 0.4676(4) 0.5114(4) 0.5507(3) 0.0197(11) Uani 1 1 d . . . . .
C2B C 0.4762(4) 0.5481(4) 0.6790(3) 0.0204(11) Uani 1 1 d . . . . .
C3B C 0.3593(4) 0.4295(4) 0.6326(3) 0.0196(11) Uani 1 1 d . . . . .
C4B C 0.6023(6) 0.6667(5) 0.7233(4) 0.0399(17) Uani 1 1 d . . . . .
H4D H 0.623153 0.695655 0.772876 0.060 Uiso 1 1 calc R U . . .
H4E H 0.575925 0.715872 0.688011 0.060 Uiso 1 1 calc R U . . .
H4F H 0.664267 0.635358 0.699993 0.060 Uiso 1 1 calc R U . . .
C5B C 0.2418(5) 0.3061(5) 0.5845(4) 0.0332(14) Uani 1 1 d . . . . .
H5D H 0.188169 0.263082 0.606295 0.050 Uiso 1 1 calc R U . . .
H5E H 0.299023 0.269011 0.560348 0.050 Uiso 1 1 calc R U . . .
H5F H 0.208349 0.346630 0.545163 0.050 Uiso 1 1 calc R U . . .
C6B C 0.3620(6) 0.4628(5) 0.7748(3) 0.0340(15) Uani 1 1 d . . . . .
H6D H 0.414074 0.423637 0.802552 0.051 Uiso 1 1 calc R U . . .
H6E H 0.293283 0.429737 0.772769 0.051 Uiso 1 1 calc R U . . .
H6F H 0.353172 0.523234 0.802092 0.051 Uiso 1 1 calc R U . . .
C7B C 0.5886(4) 0.5913(4) 0.4587(3) 0.0270(13) Uani 1 1 d . . . . .
H7C H 0.609473 0.627300 0.505720 0.032 Uiso 1 1 calc R U . . .
H7D H 0.564614 0.637084 0.418774 0.032 Uiso 1 1 calc R U . . .
C8B C 0.6843(5) 0.5362(5) 0.4283(4) 0.0385(16) Uani 1 1 d . . . . .
H8C H 0.714862 0.497606 0.470912 0.046 Uiso 1 1 calc R U . . .
H8D H 0.739850 0.581105 0.410548 0.046 Uiso 1 1 calc R U . . .
C9B C 0.6527(6) 0.4713(6) 0.3608(5) 0.0479(19) Uani 1 1 d . . . . .
H9C H 0.632501 0.510229 0.315235 0.058 Uiso 1 1 calc R U . . .
H9D H 0.714507 0.431565 0.345856 0.058 Uiso 1 1 calc R U . . .
C10B C 0.5593(5) 0.4077(5) 0.3835(4) 0.0368(15) Uani 1 1 d . . . . .
H10C H 0.536435 0.370077 0.337899 0.044 Uiso 1 1 calc R U . . .
H10D H 0.582106 0.363300 0.424819 0.044 Uiso 1 1 calc R U . . .
C11B C 0.4663(4) 0.4674(4) 0.4126(3) 0.0241(12) Uani 1 1 d . . . . .
H11C H 0.439623 0.508218 0.369997 0.029 Uiso 1 1 calc R U . . .
H11D H 0.407298 0.425569 0.429460 0.029 Uiso 1 1 calc R U . . .

loop_
_atom_site_aniso_label
_atom_site_aniso_U_11
_atom_site_aniso_U_22
_atom_site_aniso_U_33
_atom_site_aniso_U_23
_atom_site_aniso_U_13
_atom_site_aniso_U_12
I1 0.02931(18) 0.03135(19) 0.01941(16) 0.00254(15) -0.00141(15) -0.00303(16)
I2 0.0323(2) 0.0374(2) 0.01871(16) 0.00218(15) -0.00313(16) -0.00989(17)
N1A 0.024(2) 0.024(2) 0.018(2) -0.0009(19) 0.0027(19) -0.0031(19)
N2A 0.023(2) 0.027(3) 0.020(2) -0.003(2) 0.0042(19) -0.004(2)
N3A 0.024(2) 0.020(2) 0.017(2) -0.0014(18) 0.0002(18) -0.0032(18)
N4A 0.033(3) 0.034(3) 0.020(2) -0.001(2) 0.004(2) -0.011(2)
N5A 0.026(3) 0.024(2) 0.022(2) 0.0007(19) 0.000(2) -0.0064(19)
N6A 0.029(3) 0.033(3) 0.022(2) -0.006(2) 0.005(2) -0.011(2)
C1A 0.021(2) 0.020(3) 0.024(3) -0.002(2) 0.003(2) 0.000(2)
C2A 0.016(2) 0.022(3) 0.023(3) -0.002(2) 0.005(2) -0.001(2)
C3A 0.019(2) 0.017(3) 0.022(3) 0.003(2) 0.000(2) 0.004(2)
C4A 0.038(4) 0.052(4) 0.034(3) -0.009(3) 0.016(3) -0.026(3)
C5A 0.036(3) 0.034(3) 0.032(3) 0.006(3) 0.005(3) -0.015(3)
C6A 0.028(3) 0.043(4) 0.022(3) -0.010(3) 0.003(2) -0.011(3)
C7A 0.030(3) 0.046(4) 0.024(3) -0.011(3) 0.006(2) -0.018(3)
C8A 0.047(4) 0.034(4) 0.038(4) -0.005(3) -0.009(3) -0.014(3)
C9A 0.036(3) 0.037(4) 0.035(4) -0.014(3) 0.005(3) -0.003(3)
C10A 0.031(3) 0.035(3) 0.030(3) -0.011(3) 0.001(2) -0.002(3)
C11A 0.032(3) 0.030(3) 0.020(3) -0.002(2) 0.003(2) -0.006(2)
N1B 0.023(2) 0.027(2) 0.019(2) -0.005(2) 0.0000(19) -0.0045(18)
N2B 0.022(2) 0.022(2) 0.018(2) -0.0026(17) -0.0016(19) 0.0000(19)
N3B 0.022(2) 0.022(2) 0.020(2) -0.0011(19) 0.002(2) -0.0009(18)
N4B 0.033(3) 0.031(3) 0.019(2) -0.005(2) -0.001(2) -0.011(2)
N5B 0.026(2) 0.026(3) 0.021(2) 0.000(2) 0.001(2) -0.007(2)
N6B 0.025(2) 0.026(2) 0.020(2) -0.0017(18) 0.004(2) -0.004(2)
C1B 0.020(2) 0.019(3) 0.020(3) 0.000(2) -0.001(2) 0.0033(19)
C2B 0.022(3) 0.020(3) 0.020(3) 0.001(2) -0.001(2) 0.002(2)
C3B 0.017(3) 0.020(3) 0.021(3) -0.002(2) -0.005(2) 0.005(2)
C4B 0.048(4) 0.043(4) 0.029(3) -0.006(3) -0.002(3) -0.026(3)
C5B 0.036(3) 0.033(3) 0.030(3) -0.005(3) -0.001(3) -0.011(3)
C6B 0.045(4) 0.040(4) 0.017(3) -0.001(2) 0.003(3) -0.019(3)
C7B 0.027(3) 0.028(3) 0.026(3) 0.003(2) 0.000(2) -0.007(2)
C8B 0.026(3) 0.048(4) 0.042(4) 0.008(3) 0.005(3) -0.001(3)
C9B 0.040(4) 0.050(5) 0.053(5) -0.006(4) 0.018(3) 0.003(3)
C10B 0.041(4) 0.033(3) 0.036(4) -0.006(3) 0.006(3) 0.005(3)
C11B 0.028(3) 0.026(3) 0.019(3) -0.002(2) 0.000(2) -0.003(2)

_geom_special_details            
;
All esds (except the esd in the dihedral angle between two l.s. planes)
are estimated using the full covariance matrix.  The cell esds are taken
into account individually in the estimation of esds in distances, angles
and torsion angles; correlations between esds in cell parameters are only
used when they are defined by crystal symmetry.  An approximate (isotropic)
treatment of cell esds is used for estimating esds involving l.s. planes.
;

loop_
_geom_bond_atom_site_label_1
_geom_bond_atom_site_label_2
_geom_bond_distance
_geom_bond_site_symmetry_2
_geom_bond_publ_flag
N1A C3A 1.379(7) . ?
N1A C2A 1.389(7) . ?
N1A C6A 1.476(7) . ?
N2A C2A 1.317(7) . ?
N2A C1A 1.352(7) . ?
N3A C3A 1.318(7) . ?
N3A C1A 1.348(7) . ?
N4A C2A 1.324(7) . ?
N4A C4A 1.455(8) . ?
N4A H41 0.8800 . ?
N5A C3A 1.329(7) . ?
N5A C5A 1.465(7) . ?
N5A H51 0.8800 . ?
N6A C1A 1.338(8) . ?
N6A C7A 1.463(7) . ?
N6A C11A 1.465(7) . ?
C4A H4A 0.9800 . ?
C4A H4B 0.9800 . ?
C4A H4C 0.9800 . ?
C5A H5A 0.9800 . ?
C5A H5B 0.9800 . ?
C5A H5C 0.9800 . ?
C6A H6A 0.9800 . ?
C6A H6B 0.9800 . ?
C6A H6C 0.9800 . ?
C7A C8A 1.526(10) . ?
C7A H7A 0.9900 . ?
C7A H7B 0.9900 . ?
C8A C9A 1.516(10) . ?
C8A H8A 0.9900 . ?
C8A H8B 0.9900 . ?
C9A C10A 1.527(9) . ?
C9A H9A 0.9900 . ?
C9A H9B 0.9900 . ?
C10A C11A 1.523(9) . ?
C10A H10A 0.9900 . ?
C10A H10B 0.9900 . ?
C11A H11A 0.9900 . ?
C11A H11B 0.9900 . ?
N1B C2B 1.382(7) . ?
N1B C3B 1.398(7) . ?
N1B C6B 1.461(7) . ?
N2B C2B 1.322(7) . ?
N2B C1B 1.351(7) . ?
N3B C3B 1.314(7) . ?
N3B C1B 1.362(7) . ?
N4B C2B 1.324(7) . ?
N4B C4B 1.460(8) . ?
N4B H42 0.8800 . ?
N5B C3B 1.318(7) . ?
N5B C5B 1.458(8) . ?
N5B H52 0.8800 . ?
N6B C1B 1.337(7) . ?
N6B C11B 1.462(7) . ?
N6B C7B 1.469(7) . ?
C4B H4D 0.9800 . ?
C4B H4E 0.9800 . ?
C4B H4F 0.9800 . ?
C5B H5D 0.9800 . ?
C5B H5E 0.9800 . ?
C5B H5F 0.9800 . ?
C6B H6D 0.9800 . ?
C6B H6E 0.9800 . ?
C6B H6F 0.9800 . ?
C7B C8B 1.522(9) . ?
C7B H7C 0.9900 . ?
C7B H7D 0.9900 . ?
C8B C9B 1.531(11) . ?
C8B H8C 0.9900 . ?
C8B H8D 0.9900 . ?
C9B C10B 1.525(10) . ?
C9B H9C 0.9900 . ?
C9B H9D 0.9900 . ?
C10B C11B 1.524(8) . ?
C10B H10C 0.9900 . ?
C10B H10D 0.9900 . ?
C11B H11C 0.9900 . ?
C11B H11D 0.9900 . ?

loop_
_geom_angle_atom_site_label_1
_geom_angle_atom_site_label_2
_geom_angle_atom_site_label_3
_geom_angle
_geom_angle_site_symmetry_1
_geom_angle_site_symmetry_3
_geom_angle_publ_flag
C3A N1A C2A 117.0(5) . . ?
C3A N1A C6A 122.2(5) . . ?
C2A N1A C6A 120.8(5) . . ?
C2A N2A C1A 116.6(5) . . ?
C3A N3A C1A 116.8(5) . . ?
C2A N4A C4A 121.2(5) . . ?
C2A N4A H41 119.4 . . ?
C4A N4A H41 119.4 . . ?
C3A N5A C5A 120.7(5) . . ?
C3A N5A H51 119.6 . . ?
C5A N5A H51 119.6 . . ?
C1A N6A C7A 122.7(5) . . ?
C1A N6A C11A 122.9(5) . . ?
C7A N6A C11A 114.2(5) . . ?
N6A C1A N3A 117.2(5) . . ?
N6A C1A N2A 117.7(5) . . ?
N3A C1A N2A 125.1(5) . . ?
N2A C2A N4A 119.1(5) . . ?
N2A C2A N1A 122.2(5) . . ?
N4A C2A N1A 118.7(5) . . ?
N3A C3A N5A 119.4(5) . . ?
N3A C3A N1A 122.2(5) . . ?
N5A C3A N1A 118.3(5) . . ?
N4A C4A H4A 109.5 . . ?
N4A C4A H4B 109.5 . . ?
H4A C4A H4B 109.5 . . ?
N4A C4A H4C 109.5 . . ?
H4A C4A H4C 109.5 . . ?
H4B C4A H4C 109.5 . . ?
N5A C5A H5A 109.5 . . ?
N5A C5A H5B 109.5 . . ?
H5A C5A H5B 109.5 . . ?
N5A C5A H5C 109.5 . . ?
H5A C5A H5C 109.5 . . ?
H5B C5A H5C 109.5 . . ?
N1A C6A H6A 109.5 . . ?
N1A C6A H6B 109.5 . . ?
H6A C6A H6B 109.5 . . ?
N1A C6A H6C 109.5 . . ?
H6A C6A H6C 109.5 . . ?
H6B C6A H6C 109.5 . . ?
N6A C7A C8A 109.8(5) . . ?
N6A C7A H7A 109.7 . . ?
C8A C7A H7A 109.7 . . ?
N6A C7A H7B 109.7 . . ?
C8A C7A H7B 109.7 . . ?
H7A C7A H7B 108.2 . . ?
C9A C8A C7A 110.9(6) . . ?
C9A C8A H8A 109.5 . . ?
C7A C8A H8A 109.5 . . ?
C9A C8A H8B 109.5 . . ?
C7A C8A H8B 109.5 . . ?
H8A C8A H8B 108.1 . . ?
C8A C9A C10A 110.4(5) . . ?
C8A C9A H9A 109.6 . . ?
C10A C9A H9A 109.6 . . ?
C8A C9A H9B 109.6 . . ?
C10A C9A H9B 109.6 . . ?
H9A C9A H9B 108.1 . . ?
C11A C10A C9A 110.1(5) . . ?
C11A C10A H10A 109.6 . . ?
C9A C10A H10A 109.6 . . ?
C11A C10A H10B 109.6 . . ?
C9A C10A H10B 109.6 . . ?
H10A C10A H10B 108.2 . . ?
N6A C11A C10A 109.9(5) . . ?
N6A C11A H11A 109.7 . . ?
C10A C11A H11A 109.7 . . ?
N6A C11A H11B 109.7 . . ?
C10A C11A H11B 109.7 . . ?
H11A C11A H11B 108.2 . . ?
C2B N1B C3B 116.4(5) . . ?
C2B N1B C6B 122.4(5) . . ?
C3B N1B C6B 121.1(5) . . ?
C2B N2B C1B 116.2(5) . . ?
C3B N3B C1B 116.2(5) . . ?
C2B N4B C4B 121.2(5) . . ?
C2B N4B H42 119.4 . . ?
C4B N4B H42 119.4 . . ?
C3B N5B C5B 121.9(5) . . ?
C3B N5B H52 119.0 . . ?
C5B N5B H52 119.0 . . ?
C1B N6B C11B 122.4(5) . . ?
C1B N6B C7B 122.8(5) . . ?
C11B N6B C7B 113.9(4) . . ?
N6B C1B N2B 117.8(5) . . ?
N6B C1B N3B 116.7(5) . . ?
N2B C1B N3B 125.5(5) . . ?
N2B C2B N4B 118.3(5) . . ?
N2B C2B N1B 122.9(5) . . ?
N4B C2B N1B 118.7(5) . . ?
N3B C3B N5B 119.2(5) . . ?
N3B C3B N1B 122.7(5) . . ?
N5B C3B N1B 118.1(5) . . ?
N4B C4B H4D 109.5 . . ?
N4B C4B H4E 109.5 . . ?
H4D C4B H4E 109.5 . . ?
N4B C4B H4F 109.5 . . ?
H4D C4B H4F 109.5 . . ?
H4E C4B H4F 109.5 . . ?
N5B C5B H5D 109.5 . . ?
N5B C5B H5E 109.5 . . ?
H5D C5B H5E 109.5 . . ?
N5B C5B H5F 109.5 . . ?
H5D C5B H5F 109.5 . . ?
H5E C5B H5F 109.5 . . ?
N1B C6B H6D 109.5 . . ?
N1B C6B H6E 109.5 . . ?
H6D C6B H6E 109.5 . . ?
N1B C6B H6F 109.5 . . ?
H6D C6B H6F 109.5 . . ?
H6E C6B H6F 109.5 . . ?
N6B C7B C8B 110.3(5) . . ?
N6B C7B H7C 109.6 . . ?
C8B C7B H7C 109.6 . . ?
N6B C7B H7D 109.6 . . ?
C8B C7B H7D 109.6 . . ?
H7C C7B H7D 108.1 . . ?
C7B C8B C9B 111.3(5) . . ?
C7B C8B H8C 109.4 . . ?
C9B C8B H8C 109.4 . . ?
C7B C8B H8D 109.4 . . ?
C9B C8B H8D 109.4 . . ?
H8C C8B H8D 108.0 . . ?
C10B C9B C8B 110.9(6) . . ?
C10B C9B H9C 109.5 . . ?
C8B C9B H9C 109.5 . . ?
C10B C9B H9D 109.5 . . ?
C8B C9B H9D 109.5 . . ?
H9C C9B H9D 108.1 . . ?
C11B C10B C9B 110.2(6) . . ?
C11B C10B H10C 109.6 . . ?
C9B C10B H10C 109.6 . . ?
C11B C10B H10D 109.6 . . ?
C9B C10B H10D 109.6 . . ?
H10C C10B H10D 108.1 . . ?
N6B C11B C10B 109.9(5) . . ?
N6B C11B H11C 109.7 . . ?
C10B C11B H11C 109.7 . . ?
N6B C11B H11D 109.7 . . ?
C10B C11B H11D 109.7 . . ?
H11C C11B H11D 108.2 . . ?

loop_
_geom_torsion_atom_site_label_1
_geom_torsion_atom_site_label_2
_geom_torsion_atom_site_label_3
_geom_torsion_atom_site_label_4
_geom_torsion
_geom_torsion_site_symmetry_1
_geom_torsion_site_symmetry_2
_geom_torsion_site_symmetry_3
_geom_torsion_site_symmetry_4
_geom_torsion_publ_flag
C7A N6A C1A N3A -178.2(5) . . . . ?
C11A N6A C1A N3A -2.7(8) . . . . ?
C7A N6A C1A N2A 2.1(8) . . . . ?
C11A N6A C1A N2A 177.7(5) . . . . ?
C3A N3A C1A N6A 179.8(5) . . . . ?
C3A N3A C1A N2A -0.6(8) . . . . ?
C2A N2A C1A N6A 179.0(5) . . . . ?
C2A N2A C1A N3A -0.6(8) . . . . ?
C1A N2A C2A N4A -179.6(5) . . . . ?
C1A N2A C2A N1A 0.3(8) . . . . ?
C4A N4A C2A N2A 3.9(9) . . . . ?
C4A N4A C2A N1A -175.9(6) . . . . ?
C3A N1A C2A N2A 1.3(8) . . . . ?
C6A N1A C2A N2A -177.6(5) . . . . ?
C3A N1A C2A N4A -178.9(5) . . . . ?
C6A N1A C2A N4A 2.2(8) . . . . ?
C1A N3A C3A N5A -178.3(5) . . . . ?
C1A N3A C3A N1A 2.3(8) . . . . ?
C5A N5A C3A N3A 5.1(8) . . . . ?
C5A N5A C3A N1A -175.4(5) . . . . ?
C2A N1A C3A N3A -2.6(8) . . . . ?
C6A N1A C3A N3A 176.3(5) . . . . ?
C2A N1A C3A N5A 177.9(5) . . . . ?
C6A N1A C3A N5A -3.2(8) . . . . ?
C1A N6A C7A C8A 118.5(6) . . . . ?
C11A N6A C7A C8A -57.4(7) . . . . ?
N6A C7A C8A C9A 55.0(7) . . . . ?
C7A C8A C9A C10A -55.6(7) . . . . ?
C8A C9A C10A C11A 56.0(8) . . . . ?
C1A N6A C11A C10A -117.7(6) . . . . ?
C7A N6A C11A C10A 58.2(7) . . . . ?
C9A C10A C11A N6A -56.0(7) . . . . ?
C11B N6B C1B N2B 175.1(5) . . . . ?
C7B N6B C1B N2B 6.2(8) . . . . ?
C11B N6B C1B N3B -5.9(8) . . . . ?
C7B N6B C1B N3B -174.8(5) . . . . ?
C2B N2B C1B N6B -179.6(5) . . . . ?
C2B N2B C1B N3B 1.6(8) . . . . ?
C3B N3B C1B N6B 179.9(5) . . . . ?
C3B N3B C1B N2B -1.2(8) . . . . ?
C1B N2B C2B N4B 178.0(5) . . . . ?
C1B N2B C2B N1B -1.0(8) . . . . ?
C4B N4B C2B N2B -1.5(8) . . . . ?
C4B N4B C2B N1B 177.5(6) . . . . ?
C3B N1B C2B N2B 0.1(7) . . . . ?
C6B N1B C2B N2B -179.5(5) . . . . ?
C3B N1B C2B N4B -178.9(5) . . . . ?
C6B N1B C2B N4B 1.6(8) . . . . ?
C1B N3B C3B N5B -179.7(5) . . . . ?
C1B N3B C3B N1B 0.2(7) . . . . ?
C5B N5B C3B N3B 1.9(8) . . . . ?
C5B N5B C3B N1B -178.0(5) . . . . ?
C2B N1B C3B N3B 0.3(7) . . . . ?
C6B N1B C3B N3B 179.9(5) . . . . ?
C2B N1B C3B N5B -179.7(5) . . . . ?
C6B N1B C3B N5B -0.2(8) . . . . ?
C1B N6B C7B C8B 112.3(6) . . . . ?
C11B N6B C7B C8B -57.4(6) . . . . ?
N6B C7B C8B C9B 53.2(7) . . . . ?
C7B C8B C9B C10B -53.3(8) . . . . ?
C8B C9B C10B C11B 54.8(8) . . . . ?
C1B N6B C11B C10B -110.4(6) . . . . ?
C7B N6B C11B C10B 59.3(6) . . . . ?
C9B C10B C11B N6B -56.8(7) . . . . ?

loop_
_geom_hbond_atom_site_label_D
_geom_hbond_atom_site_label_H
_geom_hbond_atom_site_label_A
_geom_hbond_distance_DH
_geom_hbond_distance_HA
_geom_hbond_distance_DA
_geom_hbond_angle_DHA
_geom_hbond_site_symmetry_A
_geom_hbond_publ_flag
N4A H41 I1 0.88 2.73 3.531(5) 152.1 . yes
N4B H42 I2 0.88 2.72 3.525(5) 153.6 . yes
N5A H51 I2 0.88 2.76 3.576(5) 153.9 2_564 yes
N5B H52 I1 0.88 2.80 3.600(5) 151.4 2_565 yes

_shelx_res_file                  
;
TITL CH_B2_0064 in P2(1)2(1)2(1)
    CH_B2_0064.res
    created by SHELXL-2019/3 at 10:38:32 on 22-Nov-2025
CELL  1.54178  12.5319  14.1229  17.1943   90.000   90.000   90.000
ZERR    8.000   0.0007   0.0008   0.0009    0.000    0.000    0.000
LATT -1
SYMM 1/2-X, -Y, 1/2+Z
SYMM -X, 1/2+Y, 1/2-Z
SYMM 1/2+X, 1/2-Y, -Z
SFAC C H N I
UNIT 88 168 48 8
SIZE 0.14 0.14 0.08
TEMP -93
OMIT  -3   1   4
L.S. 30
ACTA
EQIV $1 -x+1/2, -y+1, z-1/2
EQIV $2 -x+1/2, -y+1, z+1/2
HTAB N4A I1
HTAB N4B I2
HTAB N5A I2_$1
HTAB N5B I1_$2
BOND $H
CONF
LIST 4
FMAP 2
PLAN -10
WGHT    0.016600    4.652000
FVAR       0.09816
I1    4    0.379347    0.722028    0.301967    11.00000    0.02931    0.03135 =
         0.01941    0.00254   -0.00141   -0.00303
I2    4    0.508179    0.602186    0.941866    11.00000    0.03228    0.03743 =
         0.01871    0.00218   -0.00313   -0.00989
N1A   3    0.227570    0.634591    0.549848    11.00000    0.02427    0.02448 =
         0.01836   -0.00091    0.00271   -0.00314
N2A   3    0.319990    0.737072    0.635720    11.00000    0.02301    0.02728 =
         0.02012   -0.00305    0.00417   -0.00417
N3A   3    0.187993    0.629398    0.684057    11.00000    0.02409    0.02048 =
         0.01682   -0.00139    0.00018   -0.00324
N4A   3    0.356987    0.740820    0.506117    11.00000    0.03270    0.03361 =
         0.02009   -0.00092    0.00394   -0.01052
AFIX  43
H41   2    0.342437    0.722279    0.458420    11.00000   -1.20000
AFIX   0
N5A   3    0.096423    0.534862    0.599243    11.00000    0.02636    0.02372 =
         0.02188    0.00069    0.00001   -0.00644
AFIX  43
H51   2    0.088323    0.511742    0.552085    11.00000   -1.20000
AFIX   0
N6A   3    0.280023    0.727806    0.766241    11.00000    0.02908    0.03315 =
         0.02202   -0.00603    0.00484   -0.01093
C1A   1    0.262145    0.697539    0.693632    11.00000    0.02069    0.02029 =
         0.02449   -0.00177    0.00340    0.00028
C2A   1    0.302096    0.705040    0.564969    11.00000    0.01614    0.02185 =
         0.02315   -0.00214    0.00479   -0.00116
C3A   1    0.170596    0.600197    0.612343    11.00000    0.01884    0.01704 =
         0.02151    0.00290   -0.00027    0.00399
C4A   1    0.440933    0.810246    0.518895    11.00000    0.03788    0.05161 =
         0.03400   -0.00858    0.01553   -0.02579
AFIX 137
H4A   2    0.469451    0.831116    0.468670    11.00000   -1.50000
H4B   2    0.498248    0.781591    0.549709    11.00000   -1.50000
H4C   2    0.411649    0.864800    0.546915    11.00000   -1.50000
AFIX   0
C5A   1    0.027986    0.500900    0.662448    11.00000    0.03559    0.03444 =
         0.03154    0.00576    0.00455   -0.01499
AFIX 137
H5A   2   -0.017615    0.449608    0.643238    11.00000   -1.50000
H5B   2   -0.016704    0.553035    0.681257    11.00000   -1.50000
H5C   2    0.072502    0.477338    0.705124    11.00000   -1.50000
AFIX   0
C6A   1    0.212482    0.597799    0.470275    11.00000    0.02826    0.04278 =
         0.02163   -0.01023    0.00254   -0.01094
AFIX 137
H6A   2    0.234186    0.531174    0.468381    11.00000   -1.50000
H6B   2    0.256114    0.634614    0.433905    11.00000   -1.50000
H6C   2    0.137126    0.603175    0.455697    11.00000   -1.50000
AFIX   0
C7A   1    0.356122    0.803245    0.784357    11.00000    0.03006    0.04592 =
         0.02427   -0.01119    0.00638   -0.01789
AFIX  23
H7A   2    0.391771    0.824600    0.736062    11.00000   -1.20000
H7B   2    0.411490    0.778966    0.820260    11.00000   -1.20000
AFIX   0
C8A   1    0.297856    0.886328    0.821985    11.00000    0.04696    0.03433 =
         0.03825   -0.00528   -0.00901   -0.01361
AFIX  23
H8A   2    0.350299    0.935181    0.837608    11.00000   -1.20000
H8B   2    0.248416    0.915059    0.783778    11.00000   -1.20000
AFIX   0
C9A   1    0.235541    0.854129    0.892757    11.00000    0.03563    0.03676 =
         0.03509   -0.01386    0.00473   -0.00314
AFIX  23
H9A   2    0.194745    0.908138    0.914276    11.00000   -1.20000
H9B   2    0.285600    0.831672    0.933301    11.00000   -1.20000
AFIX   0
C10A  1    0.158899    0.774403    0.871002    11.00000    0.03078    0.03467 =
         0.02994   -0.01102    0.00090   -0.00206
AFIX  23
H10A  2    0.121797    0.751455    0.918210    11.00000   -1.20000
H10B  2    0.104439    0.798533    0.834303    11.00000   -1.20000
AFIX   0
C11A  1    0.219916    0.693110    0.833525    11.00000    0.03238    0.02962 =
         0.01984   -0.00170    0.00252   -0.00587
AFIX  23
H11A  2    0.269589    0.664956    0.871862    11.00000   -1.20000
H11B  2    0.169278    0.643339    0.816739    11.00000   -1.20000
AFIX   0
N1B   3    0.399798    0.480493    0.695735    11.00000    0.02317    0.02664 =
         0.01887   -0.00531    0.00000   -0.00449
N2B   3    0.510393    0.565163    0.607638    11.00000    0.02209    0.02203 =
         0.01787   -0.00263   -0.00163    0.00002
N3B   3    0.391443    0.443714    0.560774    11.00000    0.02160    0.02234 =
         0.02018   -0.00109    0.00165   -0.00090
N4B   3    0.518266    0.597127    0.737009    11.00000    0.03318    0.03079 =
         0.01902   -0.00472   -0.00093   -0.01080
AFIX  43
H42   2    0.495153    0.587576    0.784696    11.00000   -1.20000
AFIX   0
N5B   3    0.286050    0.364722    0.646322    11.00000    0.02610    0.02607 =
         0.02053    0.00007    0.00106   -0.00696
AFIX  43
H52   2    0.263182    0.356616    0.694251    11.00000   -1.20000
AFIX   0
N6B   3    0.500893    0.526328    0.477822    11.00000    0.02500    0.02588 =
         0.02005   -0.00175    0.00350   -0.00352
C1B   1    0.467595    0.511413    0.550655    11.00000    0.02012    0.01890 =
         0.01995    0.00039   -0.00129    0.00333
C2B   1    0.476161    0.548108    0.679005    11.00000    0.02180    0.01960 =
         0.01994    0.00051   -0.00113    0.00151
C3B   1    0.359331    0.429546    0.632565    11.00000    0.01738    0.01997 =
         0.02140   -0.00239   -0.00452    0.00470
C4B   1    0.602306    0.666719    0.723350    11.00000    0.04789    0.04281 =
         0.02886   -0.00639   -0.00182   -0.02633
AFIX 137
H4D   2    0.623153    0.695655    0.772876    11.00000   -1.50000
H4E   2    0.575925    0.715872    0.688011    11.00000   -1.50000
H4F   2    0.664267    0.635358    0.699993    11.00000   -1.50000
AFIX   0
C5B   1    0.241769    0.306053    0.584462    11.00000    0.03639    0.03309 =
         0.03004   -0.00497   -0.00134   -0.01052
AFIX 137
H5D   2    0.188169    0.263082    0.606295    11.00000   -1.50000
H5E   2    0.299023    0.269011    0.560348    11.00000   -1.50000
H5F   2    0.208349    0.346630    0.545163    11.00000   -1.50000
AFIX   0
C6B   1    0.361967    0.462820    0.774796    11.00000    0.04459    0.04033 =
         0.01720   -0.00084    0.00301   -0.01938
AFIX 137
H6D   2    0.414074    0.423637    0.802552    11.00000   -1.50000
H6E   2    0.293283    0.429737    0.772769    11.00000   -1.50000
H6F   2    0.353172    0.523234    0.802092    11.00000   -1.50000
AFIX   0
C7B   1    0.588640    0.591303    0.458706    11.00000    0.02698    0.02756 =
         0.02647    0.00313    0.00015   -0.00663
AFIX  23
H7C   2    0.609473    0.627300    0.505720    11.00000   -1.20000
H7D   2    0.564614    0.637084    0.418774    11.00000   -1.20000
AFIX   0
C8B   1    0.684317    0.536175    0.428298    11.00000    0.02592    0.04783 =
         0.04179    0.00797    0.00501   -0.00095
AFIX  23
H8C   2    0.714862    0.497606    0.470912    11.00000   -1.20000
H8D   2    0.739850    0.581105    0.410548    11.00000   -1.20000
AFIX   0
C9B   1    0.652709    0.471274    0.360780    11.00000    0.04037    0.04998 =
         0.05340   -0.00615    0.01843    0.00346
AFIX  23
H9C   2    0.632501    0.510229    0.315235    11.00000   -1.20000
H9D   2    0.714507    0.431565    0.345856    11.00000   -1.20000
AFIX   0
C10B  1    0.559340    0.407741    0.383499    11.00000    0.04123    0.03283 =
         0.03646   -0.00574    0.00580    0.00525
AFIX  23
H10C  2    0.536435    0.370077    0.337899    11.00000   -1.20000
H10D  2    0.582106    0.363300    0.424819    11.00000   -1.20000
AFIX   0
C11B  1    0.466282    0.467447    0.412614    11.00000    0.02751    0.02562 =
         0.01909   -0.00193    0.00017   -0.00327
AFIX  23
H11C  2    0.439623    0.508218    0.369997    11.00000   -1.20000
H11D  2    0.407298    0.425569    0.429460    11.00000   -1.20000

AFIX   0
HKLF 4


REM  CH_B2_0064 in P2(1)2(1)2(1)
REM wR2 = 0.0606, GooF = S = 1.126, Restrained GooF = 1.126 for all data
REM R1 = 0.0251 for 5283 Fo > 4sig(Fo) and 0.0254 for all 5340 data
REM 331 parameters refined using 0 restraints

END

WGHT      0.0166      4.6520

REM Highest difference peak  0.772,  deepest hole -0.511,  1-sigma level  0.085
Q1    1   0.3968  0.7158  0.9423  11.00000  0.05    0.77
Q2    1   0.4994  0.8431  0.3023  11.00000  0.05    0.71
Q3    1   0.2591  0.6006  0.3042  11.00000  0.05    0.70
Q4    1   0.5005  0.6029  0.2984  11.00000  0.05    0.69
Q5    1   0.2643  0.8386  0.3033  11.00000  0.05    0.67
Q6    1   0.3998  0.4822  0.9404  11.00000  0.05    0.66
Q7    1   0.6330  0.4762  0.9440  11.00000  0.05    0.54
Q8    1   0.4833  0.6383  0.7999  11.00000  0.05    0.51
Q9    1   0.6149  0.7759  0.8005  11.00000  0.05    0.48
Q10   1   0.6291  0.7180  0.9380  11.00000  0.05    0.47
;
_shelx_res_checksum              73539
####################################################################### 
# 
# This file contains crystal structure data downloaded from the 
# Cambridge Structural Database (CSD) hosted by the Cambridge 
# Crystallographic Data Centre (CCDC).
# 
# Full information about CCDC data access policies and citation 
# guidelines are available at http://www.ccdc.cam.ac.uk/access/V1 
# 
# Audit and citation data items may have been added by the CCDC. 
# Please retain this information to preserve the provenance of 
# this file and to allow appropriate attribution of the data. 
# 
#######################################################################

data_CH_B2_0065
_database_code_depnum_ccdc_archive 'CCDC 2532821'
loop_
_audit_author_name
_audit_author_address
'Andrew Bond'
;University of Cambridge
United Kingdom
;
_audit_update_record             
;
2026-02-23 deposited with the CCDC.	2026-07-17 downloaded from the CCDC.
;
#===============================================================================
_audit_creation_method           SHELXL-2019/3

#-------------------------------------------------------------------------------
# Inserted by local software: cifUpdate ver. 3.1  (Andrew D. Bond, March 2019)
#-------------------------------------------------------------------------------
_cambridge_user_name             'Ben Iddon'
_cambridge_user_crsid            bai23
_cambridge_supervisor_name       'Chris Hunter'
_cambridge_supervisor_crsid      ch664
_cambridge_crystallographer_name 'Andrew Bond'
_cambridge_crystallographer_crsid adb29
_cambridge_sample_id             'BI278 F1'
_cambridge_data_id               CH_B2_0065
#-------------------------------------------------------------------------------

_chemical_name_systematic        ?
_chemical_name_common            ?
_chemical_melting_point          ?
_chemical_formula_moiety         'C14 H24 N6'
_chemical_formula_sum            'C14 H24 N6'
_chemical_formula_weight         276.39

loop_
_atom_type_symbol
_atom_type_description
_atom_type_scat_dispersion_real
_atom_type_scat_dispersion_imag
_atom_type_scat_source
C C 0.0181 0.0091 'International Tables Vol C Tables 4.2.6.8 and 6.1.1.4'
H H 0.0000 0.0000 'International Tables Vol C Tables 4.2.6.8 and 6.1.1.4'
N N 0.0311 0.0180 'International Tables Vol C Tables 4.2.6.8 and 6.1.1.4'

_space_group_crystal_system      orthorhombic
_space_group_IT_number           61
_space_group_name_H-M_alt        'P b c a'
_space_group_name_Hall           '-P 2ac 2ab'

_shelx_space_group_comment       
;
The symmetry employed for this shelxl refinement is uniquely defined
by the following loop, which should always be used as a source of
symmetry information in preference to the above space-group names.
They are only intended as comments.
;

loop_
_space_group_symop_operation_xyz
'x, y, z'
'-x+1/2, -y, z+1/2'
'-x, y+1/2, -z+1/2'
'x+1/2, -y+1/2, -z'
'-x, -y, -z'
'x-1/2, y, -z-1/2'
'x, -y-1/2, z-1/2'
'-x-1/2, y-1/2, z'

_cell_length_a                   15.8764(7)
_cell_length_b                   9.0853(4)
_cell_length_c                   19.9252(9)
_cell_angle_alpha                90
_cell_angle_beta                 90
_cell_angle_gamma                90
_cell_volume                     2874.0(2)
_cell_formula_units_Z            8
_cell_measurement_temperature    180(2)
_cell_measurement_reflns_used    9793
_cell_measurement_theta_min      5.24
_cell_measurement_theta_max      66.43

_exptl_crystal_description       block
_exptl_crystal_colour            colourless
_exptl_crystal_density_meas      ?
_exptl_crystal_density_method    ?
_exptl_crystal_density_diffrn    1.278
_exptl_crystal_F_000             1200
_exptl_transmission_factor_min   ?
_exptl_transmission_factor_max   ?
_exptl_crystal_size_max          0.300
_exptl_crystal_size_mid          0.300
_exptl_crystal_size_min          0.180
_exptl_absorpt_coefficient_mu    0.644
_shelx_estimated_absorpt_T_min   0.830
_shelx_estimated_absorpt_T_max   0.893
_exptl_absorpt_correction_type   multi-scan
_exptl_absorpt_correction_T_min  0.6516
_exptl_absorpt_correction_T_max  0.7528
_exptl_absorpt_process_details   'SADABS (Bruker, 2016)'

_diffrn_ambient_temperature      180(2)
_diffrn_radiation_wavelength     1.54178
_diffrn_radiation_type           CuK\a
_diffrn_source                   'Incoatec I\mS Cu microsource'
_diffrn_measurement_device_type  'Bruker D8-QUEST PHOTON-III'
_diffrn_measurement_method       '\w and \f-scans'
_diffrn_detector_area_resol_mean ?
_diffrn_reflns_number            27738
_diffrn_reflns_av_unetI/netI     0.0190
_diffrn_reflns_av_R_equivalents  0.0286
_diffrn_reflns_limit_h_min       -18
_diffrn_reflns_limit_h_max       18
_diffrn_reflns_limit_k_min       -10
_diffrn_reflns_limit_k_max       10
_diffrn_reflns_limit_l_min       -23
_diffrn_reflns_limit_l_max       23
_diffrn_reflns_theta_min         4.438
_diffrn_reflns_theta_max         66.537
_diffrn_reflns_theta_full        66.537
_diffrn_measured_fraction_theta_max 0.987
_diffrn_measured_fraction_theta_full 0.987
_diffrn_reflns_Laue_measured_fraction_max 0.987
_diffrn_reflns_Laue_measured_fraction_full 0.987
_diffrn_reflns_point_group_measured_fraction_max 0.987
_diffrn_reflns_point_group_measured_fraction_full 0.987
_reflns_number_total             2502
_reflns_number_gt                2438
_reflns_threshold_expression     'I > 2\s(I)'
_reflns_Friedel_coverage         0.000
_reflns_Friedel_fraction_max     .
_reflns_Friedel_fraction_full    .

_reflns_special_details          
;
Reflections were merged by SHELXL according to the crystal
class for the calculation of statistics and refinement.

_reflns_Friedel_fraction is defined as the number of unique
Friedel pairs measured divided by the number that would be
possible theoretically, ignoring centric projections and
systematic absences.
;

_computing_data_collection       'APEX5 (Bruker, 2023)'
_computing_cell_refinement       'SAINT (Bruker, 2016)'
_computing_data_reduction        SAINT
_computing_structure_solution    'SHELXT (Sheldrick, 2015)'
_computing_structure_refinement  'SHELXL (Sheldrick, 2015)'
_computing_molecular_graphics    'Mercury (Macrae et al., 2008)'
_computing_publication_material  SHELXL

_refine_special_details          ?

_refine_ls_structure_factor_coef Fsqd
_refine_ls_matrix_type           full
_refine_ls_weighting_scheme      calc
_refine_ls_weighting_details     
'w=1/[\s^2^(Fo^2^)+(0.0462P)^2^+1.2222P] where P=(Fo^2^+2Fc^2^)/3'
_atom_sites_solution_primary     dual
_atom_sites_solution_secondary   difmap
_atom_sites_solution_hydrogens   mixed
_refine_ls_hydrogen_treatment    mixed
_refine_ls_extinction_method     'SHELXL-2019/2 (Sheldrick 2019)'
_refine_ls_extinction_coef       0.00170(15)
_refine_ls_number_reflns         2502
_refine_ls_number_parameters     187
_refine_ls_number_restraints     0
_refine_ls_R_factor_all          0.0375
_refine_ls_R_factor_gt           0.0369
_refine_ls_wR_factor_ref         0.0968
_refine_ls_wR_factor_gt          0.0963
_refine_ls_goodness_of_fit_ref   1.059
_refine_ls_restrained_S_all      1.059
_refine_ls_shift/su_max          0.001
_refine_ls_shift/su_mean         0.000
_refine_diff_density_max         0.358
_refine_diff_density_min         -0.216
_refine_diff_density_rms         0.042

loop_
_atom_site_label
_atom_site_type_symbol
_atom_site_fract_x
_atom_site_fract_y
_atom_site_fract_z
_atom_site_U_iso_or_equiv
_atom_site_adp_type
_atom_site_occupancy
_atom_site_site_symmetry_order
_atom_site_calc_flag
_atom_site_refinement_flags_posn
_atom_site_refinement_flags_adp
_atom_site_refinement_flags_occupancy
_atom_site_disorder_assembly
_atom_site_disorder_group
N1 N 0.62906(6) 0.44822(11) 0.72713(5) 0.0211(2) Uani 1 1 d . . . . .
N2 N 0.55947(6) 0.21756(11) 0.74279(5) 0.0228(2) Uani 1 1 d . . . . .
N3 N 0.56846(6) 0.38994(11) 0.83403(5) 0.0219(2) Uani 1 1 d . . . . .
N4 N 0.62452(6) 0.27508(11) 0.64228(5) 0.0233(2) Uani 1 1 d . . . . .
N5 N 0.64142(7) 0.60742(11) 0.81665(5) 0.0236(3) Uani 1 1 d . . . . .
N6 N 0.49078(7) 0.17593(12) 0.84118(5) 0.0269(3) Uani 1 1 d . . . . .
H6 H 0.4692(10) 0.1029(19) 0.8195(8) 0.038(4) Uiso 1 1 d . . . . .
C1 C 0.54111(7) 0.26583(13) 0.80512(6) 0.0203(3) Uani 1 1 d . . . . .
C2 C 0.60406(7) 0.31388(13) 0.70670(6) 0.0196(3) Uani 1 1 d . . . . .
C3 C 0.61226(7) 0.47811(13) 0.79215(6) 0.0195(3) Uani 1 1 d . . . . .
C4 C 0.68771(9) 0.35931(15) 0.60535(7) 0.0304(3) Uani 1 1 d . . . . .
H4A H 0.744350 0.318581 0.614677 0.036 Uiso 1 1 calc R U . . .
H4B H 0.686857 0.462953 0.620684 0.036 Uiso 1 1 calc R U . . .
C5 C 0.67064(10) 0.35358(15) 0.53028(7) 0.0342(3) Uani 1 1 d . . . . .
H5A H 0.616630 0.403610 0.520475 0.041 Uiso 1 1 calc R U . . .
H5B H 0.715906 0.406528 0.506098 0.041 Uiso 1 1 calc R U . . .
C6 C 0.66652(9) 0.19551(15) 0.50557(7) 0.0337(3) Uani 1 1 d . . . . .
H6A H 0.722298 0.148142 0.510792 0.040 Uiso 1 1 calc R U . . .
H6B H 0.651382 0.193945 0.457378 0.040 Uiso 1 1 calc R U . . .
C7 C 0.60095(9) 0.11134(15) 0.54584(7) 0.0334(3) Uani 1 1 d . . . . .
H7A H 0.601855 0.006643 0.532089 0.040 Uiso 1 1 calc R U . . .
H7B H 0.544379 0.151141 0.535457 0.040 Uiso 1 1 calc R U . . .
C8 C 0.61599(9) 0.12118(13) 0.62112(6) 0.0280(3) Uani 1 1 d . . . . .
H8A H 0.568274 0.075140 0.645249 0.034 Uiso 1 1 calc R U . . .
H8B H 0.667884 0.066496 0.632842 0.034 Uiso 1 1 calc R U . . .
C9 C 0.69381(8) 0.70716(13) 0.77664(6) 0.0266(3) Uani 1 1 d . . . . .
H9A H 0.691351 0.677617 0.728855 0.032 Uiso 1 1 calc R U . . .
H9B H 0.753100 0.699744 0.791659 0.032 Uiso 1 1 calc R U . . .
C10 C 0.66392(8) 0.86537(14) 0.78371(6) 0.0271(3) Uani 1 1 d . . . . .
H10A H 0.606783 0.875158 0.764324 0.032 Uiso 1 1 calc R U . . .
H10B H 0.702203 0.931435 0.758592 0.032 Uiso 1 1 calc R U . . .
C11 C 0.66218(8) 0.91051(14) 0.85740(7) 0.0289(3) Uani 1 1 d . . . . .
H11A H 0.720056 0.909012 0.875874 0.035 Uiso 1 1 calc R U . . .
H11B H 0.639954 1.011911 0.861562 0.035 Uiso 1 1 calc R U . . .
C12 C 0.60659(8) 0.80473(14) 0.89680(7) 0.0287(3) Uani 1 1 d . . . . .
H12A H 0.547551 0.814833 0.881482 0.034 Uiso 1 1 calc R U . . .
H12B H 0.608664 0.830618 0.945033 0.034 Uiso 1 1 calc R U . . .
C13 C 0.63499(8) 0.64580(14) 0.88767(6) 0.0257(3) Uani 1 1 d . . . . .
H13A H 0.690470 0.631904 0.909441 0.031 Uiso 1 1 calc R U . . .
H13B H 0.594178 0.579257 0.909820 0.031 Uiso 1 1 calc R U . . .
C14 C 0.45957(10) 0.20872(16) 0.90723(7) 0.0365(3) Uani 1 1 d . . . . .
H14A H 0.465263 0.121551 0.935846 0.055 Uiso 1 1 calc R U . . .
H14B H 0.400087 0.236866 0.904394 0.055 Uiso 1 1 calc R U . . .
H14C H 0.492083 0.290104 0.926494 0.055 Uiso 1 1 calc R U . . .

loop_
_atom_site_aniso_label
_atom_site_aniso_U_11
_atom_site_aniso_U_22
_atom_site_aniso_U_33
_atom_site_aniso_U_23
_atom_site_aniso_U_13
_atom_site_aniso_U_12
N1 0.0243(5) 0.0198(5) 0.0193(5) -0.0005(4) -0.0010(4) -0.0004(4)
N2 0.0255(5) 0.0218(5) 0.0211(5) -0.0006(4) 0.0001(4) -0.0018(4)
N3 0.0247(5) 0.0212(5) 0.0197(5) 0.0008(4) -0.0009(4) -0.0023(4)
N4 0.0274(5) 0.0218(5) 0.0206(5) -0.0029(4) 0.0030(4) -0.0031(4)
N5 0.0305(6) 0.0211(5) 0.0191(5) -0.0017(4) 0.0023(4) -0.0051(4)
N6 0.0347(6) 0.0240(5) 0.0220(5) -0.0022(4) 0.0025(4) -0.0099(5)
C1 0.0207(6) 0.0197(6) 0.0204(6) 0.0017(5) -0.0028(4) 0.0011(4)
C2 0.0182(5) 0.0204(6) 0.0202(6) 0.0002(4) -0.0034(4) 0.0020(4)
C3 0.0192(5) 0.0188(6) 0.0204(6) 0.0002(4) -0.0025(4) 0.0020(4)
C4 0.0318(7) 0.0299(7) 0.0294(7) -0.0048(5) 0.0081(5) -0.0082(5)
C5 0.0479(8) 0.0286(7) 0.0261(7) -0.0020(6) 0.0132(6) -0.0052(6)
C6 0.0444(8) 0.0313(7) 0.0254(7) -0.0057(5) 0.0100(6) -0.0024(6)
C7 0.0458(8) 0.0298(7) 0.0247(7) -0.0082(5) 0.0058(6) -0.0083(6)
C8 0.0378(7) 0.0210(6) 0.0253(7) -0.0033(5) 0.0037(5) -0.0019(5)
C9 0.0304(6) 0.0229(6) 0.0264(6) -0.0008(5) 0.0045(5) -0.0064(5)
C10 0.0282(6) 0.0223(6) 0.0307(7) 0.0032(5) -0.0017(5) -0.0050(5)
C11 0.0305(7) 0.0208(6) 0.0353(7) -0.0044(5) -0.0006(5) -0.0017(5)
C12 0.0316(7) 0.0271(7) 0.0275(6) -0.0068(5) 0.0030(5) -0.0020(5)
C13 0.0325(7) 0.0247(6) 0.0199(6) -0.0026(5) -0.0009(5) -0.0033(5)
C14 0.0456(8) 0.0362(8) 0.0276(7) -0.0048(6) 0.0107(6) -0.0145(6)

_geom_special_details            
;
All esds (except the esd in the dihedral angle between two l.s. planes)
are estimated using the full covariance matrix.  The cell esds are taken
into account individually in the estimation of esds in distances, angles
and torsion angles; correlations between esds in cell parameters are only
used when they are defined by crystal symmetry.  An approximate (isotropic)
treatment of cell esds is used for estimating esds involving l.s. planes.
;

loop_
_geom_bond_atom_site_label_1
_geom_bond_atom_site_label_2
_geom_bond_distance
_geom_bond_site_symmetry_2
_geom_bond_publ_flag
N1 C2 1.3465(16) . ?
N1 C3 1.3503(15) . ?
N2 C2 1.3357(16) . ?
N2 C1 1.3489(16) . ?
N3 C1 1.3386(15) . ?
N3 C3 1.3497(15) . ?
N4 C2 1.3702(15) . ?
N4 C4 1.4606(16) . ?
N4 C8 1.4667(15) . ?
N5 C3 1.3538(16) . ?
N5 C13 1.4609(15) . ?
N5 C9 1.4658(15) . ?
N6 C1 1.3497(16) . ?
N6 C14 1.4376(17) . ?
N6 H6 0.863(18) . ?
C4 C5 1.5211(18) . ?
C4 H4A 0.9900 . ?
C4 H4B 0.9900 . ?
C5 C6 1.5196(19) . ?
C5 H5A 0.9900 . ?
C5 H5B 0.9900 . ?
C6 C7 1.5208(19) . ?
C6 H6A 0.9900 . ?
C6 H6B 0.9900 . ?
C7 C8 1.5214(17) . ?
C7 H7A 0.9900 . ?
C7 H7B 0.9900 . ?
C8 H8A 0.9900 . ?
C8 H8B 0.9900 . ?
C9 C10 1.5202(18) . ?
C9 H9A 0.9900 . ?
C9 H9B 0.9900 . ?
C10 C11 1.5247(18) . ?
C10 H10A 0.9900 . ?
C10 H10B 0.9900 . ?
C11 C12 1.5228(18) . ?
C11 H11A 0.9900 . ?
C11 H11B 0.9900 . ?
C12 C13 1.5236(18) . ?
C12 H12A 0.9900 . ?
C12 H12B 0.9900 . ?
C13 H13A 0.9900 . ?
C13 H13B 0.9900 . ?
C14 H14A 0.9800 . ?
C14 H14B 0.9800 . ?
C14 H14C 0.9800 . ?

loop_
_geom_angle_atom_site_label_1
_geom_angle_atom_site_label_2
_geom_angle_atom_site_label_3
_geom_angle
_geom_angle_site_symmetry_1
_geom_angle_site_symmetry_3
_geom_angle_publ_flag
C2 N1 C3 114.47(10) . . ?
C2 N2 C1 113.41(10) . . ?
C1 N3 C3 113.64(10) . . ?
C2 N4 C4 119.99(10) . . ?
C2 N4 C8 119.52(10) . . ?
C4 N4 C8 114.71(10) . . ?
C3 N5 C13 122.17(10) . . ?
C3 N5 C9 122.30(10) . . ?
C13 N5 C9 114.76(10) . . ?
C1 N6 C14 124.47(11) . . ?
C1 N6 H6 115.7(11) . . ?
C14 N6 H6 118.8(11) . . ?
N3 C1 N2 126.86(11) . . ?
N3 C1 N6 118.21(11) . . ?
N2 C1 N6 114.92(11) . . ?
N2 C2 N1 125.96(11) . . ?
N2 C2 N4 117.48(10) . . ?
N1 C2 N4 116.53(10) . . ?
N3 C3 N1 125.14(11) . . ?
N3 C3 N5 117.92(10) . . ?
N1 C3 N5 116.93(10) . . ?
N4 C4 C5 110.79(11) . . ?
N4 C4 H4A 109.5 . . ?
C5 C4 H4A 109.5 . . ?
N4 C4 H4B 109.5 . . ?
C5 C4 H4B 109.5 . . ?
H4A C4 H4B 108.1 . . ?
C6 C5 C4 111.02(12) . . ?
C6 C5 H5A 109.4 . . ?
C4 C5 H5A 109.4 . . ?
C6 C5 H5B 109.4 . . ?
C4 C5 H5B 109.4 . . ?
H5A C5 H5B 108.0 . . ?
C5 C6 C7 109.49(11) . . ?
C5 C6 H6A 109.8 . . ?
C7 C6 H6A 109.8 . . ?
C5 C6 H6B 109.8 . . ?
C7 C6 H6B 109.8 . . ?
H6A C6 H6B 108.2 . . ?
C6 C7 C8 112.53(11) . . ?
C6 C7 H7A 109.1 . . ?
C8 C7 H7A 109.1 . . ?
C6 C7 H7B 109.1 . . ?
C8 C7 H7B 109.1 . . ?
H7A C7 H7B 107.8 . . ?
N4 C8 C7 110.73(10) . . ?
N4 C8 H8A 109.5 . . ?
C7 C8 H8A 109.5 . . ?
N4 C8 H8B 109.5 . . ?
C7 C8 H8B 109.5 . . ?
H8A C8 H8B 108.1 . . ?
N5 C9 C10 110.92(10) . . ?
N5 C9 H9A 109.5 . . ?
C10 C9 H9A 109.5 . . ?
N5 C9 H9B 109.5 . . ?
C10 C9 H9B 109.5 . . ?
H9A C9 H9B 108.0 . . ?
C9 C10 C11 110.44(10) . . ?
C9 C10 H10A 109.6 . . ?
C11 C10 H10A 109.6 . . ?
C9 C10 H10B 109.6 . . ?
C11 C10 H10B 109.6 . . ?
H10A C10 H10B 108.1 . . ?
C12 C11 C10 109.71(10) . . ?
C12 C11 H11A 109.7 . . ?
C10 C11 H11A 109.7 . . ?
C12 C11 H11B 109.7 . . ?
C10 C11 H11B 109.7 . . ?
H11A C11 H11B 108.2 . . ?
C11 C12 C13 111.41(10) . . ?
C11 C12 H12A 109.3 . . ?
C13 C12 H12A 109.3 . . ?
C11 C12 H12B 109.3 . . ?
C13 C12 H12B 109.3 . . ?
H12A C12 H12B 108.0 . . ?
N5 C13 C12 111.26(10) . . ?
N5 C13 H13A 109.4 . . ?
C12 C13 H13A 109.4 . . ?
N5 C13 H13B 109.4 . . ?
C12 C13 H13B 109.4 . . ?
H13A C13 H13B 108.0 . . ?
N6 C14 H14A 109.5 . . ?
N6 C14 H14B 109.5 . . ?
H14A C14 H14B 109.5 . . ?
N6 C14 H14C 109.5 . . ?
H14A C14 H14C 109.5 . . ?
H14B C14 H14C 109.5 . . ?

loop_
_geom_torsion_atom_site_label_1
_geom_torsion_atom_site_label_2
_geom_torsion_atom_site_label_3
_geom_torsion_atom_site_label_4
_geom_torsion
_geom_torsion_site_symmetry_1
_geom_torsion_site_symmetry_2
_geom_torsion_site_symmetry_3
_geom_torsion_site_symmetry_4
_geom_torsion_publ_flag
C3 N3 C1 N2 6.48(17) . . . . ?
C3 N3 C1 N6 -174.64(10) . . . . ?
C2 N2 C1 N3 -5.83(17) . . . . ?
C2 N2 C1 N6 175.26(10) . . . . ?
C14 N6 C1 N3 4.42(19) . . . . ?
C14 N6 C1 N2 -176.56(12) . . . . ?
C1 N2 C2 N1 -0.96(17) . . . . ?
C1 N2 C2 N4 -179.02(10) . . . . ?
C3 N1 C2 N2 5.91(16) . . . . ?
C3 N1 C2 N4 -176.01(10) . . . . ?
C4 N4 C2 N2 -166.72(11) . . . . ?
C8 N4 C2 N2 -14.89(16) . . . . ?
C4 N4 C2 N1 15.04(16) . . . . ?
C8 N4 C2 N1 166.87(10) . . . . ?
C1 N3 C3 N1 -0.50(16) . . . . ?
C1 N3 C3 N5 179.01(10) . . . . ?
C2 N1 C3 N3 -5.10(16) . . . . ?
C2 N1 C3 N5 175.39(10) . . . . ?
C13 N5 C3 N3 6.86(17) . . . . ?
C9 N5 C3 N3 176.35(10) . . . . ?
C13 N5 C3 N1 -173.60(10) . . . . ?
C9 N5 C3 N1 -4.10(17) . . . . ?
C2 N4 C4 C5 -151.32(11) . . . . ?
C8 N4 C4 C5 55.57(15) . . . . ?
N4 C4 C5 C6 -55.93(15) . . . . ?
C4 C5 C6 C7 55.42(16) . . . . ?
C5 C6 C7 C8 -54.18(16) . . . . ?
C2 N4 C8 C7 153.30(11) . . . . ?
C4 N4 C8 C7 -53.46(15) . . . . ?
C6 C7 C8 N4 52.45(16) . . . . ?
C3 N5 C9 C10 134.81(12) . . . . ?
C13 N5 C9 C10 -54.98(14) . . . . ?
N5 C9 C10 C11 55.76(14) . . . . ?
C9 C10 C11 C12 -56.58(14) . . . . ?
C10 C11 C12 C13 55.34(14) . . . . ?
C3 N5 C13 C12 -136.40(12) . . . . ?
C9 N5 C13 C12 53.37(14) . . . . ?
C11 C12 C13 N5 -53.05(14) . . . . ?

loop_
_geom_hbond_atom_site_label_D
_geom_hbond_atom_site_label_H
_geom_hbond_atom_site_label_A
_geom_hbond_distance_DH
_geom_hbond_distance_HA
_geom_hbond_distance_DA
_geom_hbond_angle_DHA
_geom_hbond_site_symmetry_A
_geom_hbond_publ_flag
N6 H6 N1 0.863(18) 2.296(18) 3.1229(15) 160.6(15) 3_646 yes

_shelx_res_file                  
;
TITL CH_B2_0065 in Pbca
    CH_B2_0065.res
    created by SHELXL-2019/3 at 10:23:56 on 22-Nov-2025
CELL  1.54178  15.8764   9.0853  19.9252   90.000   90.000   90.000
ZERR    8.000   0.0007   0.0004   0.0009    0.000    0.000    0.000
LATT  1
SYMM 1/2-X, -Y, 1/2+Z
SYMM -X, 1/2+Y, 1/2-Z
SYMM 1/2+X, 1/2-Y, -Z
SFAC C H N
UNIT 112 192 48
SIZE 0.30 0.30 0.18
TEMP -93
REM ================= significant outliers (overloads) =================
OMIT   8   6   1
OMIT   2   5   2
OMIT   7   2   4
OMIT   4   6   1
OMIT   8   2   5
OMIT   1   5   3
OMIT   8   2   3
OMIT  11   0   2
OMIT   1   5  12
OMIT   7   3   4
OMIT   8   2   6
OMIT   7   0   6
OMIT   6   3   4
REM ===================================================================
L.S. 30
ACTA
EQIV $1 -x+1, y-1/2, -z+3/2
HTAB N6 N1_$1
BOND $H
CONF
LIST 4
FMAP 2
PLAN -5
WGHT    0.046200    1.222200
EXTI    0.001704
FVAR       0.11844
N1    3    0.629064    0.448221    0.727132    11.00000    0.02426    0.01976 =
         0.01933   -0.00048   -0.00098   -0.00044
N2    3    0.559472    0.217564    0.742794    11.00000    0.02549    0.02182 =
         0.02107   -0.00064    0.00013   -0.00184
N3    3    0.568457    0.389936    0.834032    11.00000    0.02468    0.02125 =
         0.01966    0.00083   -0.00087   -0.00226
N4    3    0.624518    0.275079    0.642278    11.00000    0.02741    0.02184 =
         0.02064   -0.00288    0.00302   -0.00314
N5    3    0.641419    0.607415    0.816651    11.00000    0.03053    0.02115 =
         0.01910   -0.00168    0.00228   -0.00507
N6    3    0.490779    0.175928    0.841176    11.00000    0.03469    0.02398 =
         0.02195   -0.00217    0.00250   -0.00990
H6    2    0.469212    0.102866    0.819487    11.00000    0.03757
C1    1    0.541107    0.265826    0.805121    11.00000    0.02075    0.01970 =
         0.02039    0.00170   -0.00282    0.00113
C2    1    0.604059    0.313880    0.706698    11.00000    0.01818    0.02045 =
         0.02019    0.00016   -0.00345    0.00198
C3    1    0.612265    0.478106    0.792151    11.00000    0.01922    0.01883 =
         0.02044    0.00023   -0.00254    0.00201
C4    1    0.687709    0.359313    0.605354    11.00000    0.03178    0.02987 =
         0.02944   -0.00483    0.00806   -0.00823
AFIX  23
H4A   2    0.744350    0.318581    0.614677    11.00000   -1.20000
H4B   2    0.686857    0.462953    0.620684    11.00000   -1.20000
AFIX   0
C5    1    0.670640    0.353579    0.530283    11.00000    0.04793    0.02865 =
         0.02614   -0.00201    0.01324   -0.00517
AFIX  23
H5A   2    0.616630    0.403610    0.520475    11.00000   -1.20000
H5B   2    0.715906    0.406528    0.506098    11.00000   -1.20000
AFIX   0
C6    1    0.666525    0.195511    0.505571    11.00000    0.04436    0.03127 =
         0.02540   -0.00572    0.01001   -0.00243
AFIX  23
H6A   2    0.722298    0.148142    0.510792    11.00000   -1.20000
H6B   2    0.651382    0.193945    0.457378    11.00000   -1.20000
AFIX   0
C7    1    0.600945    0.111340    0.545844    11.00000    0.04585    0.02977 =
         0.02470   -0.00818    0.00585   -0.00828
AFIX  23
H7A   2    0.601855    0.006643    0.532089    11.00000   -1.20000
H7B   2    0.544379    0.151141    0.535457    11.00000   -1.20000
AFIX   0
C8    1    0.615993    0.121179    0.621119    11.00000    0.03776    0.02098 =
         0.02529   -0.00334    0.00372   -0.00194
AFIX  23
H8A   2    0.568274    0.075140    0.645249    11.00000   -1.20000
H8B   2    0.667884    0.066496    0.632842    11.00000   -1.20000
AFIX   0
C9    1    0.693812    0.707156    0.776640    11.00000    0.03039    0.02288 =
         0.02640   -0.00083    0.00449   -0.00635
AFIX  23
H9A   2    0.691351    0.677617    0.728855    11.00000   -1.20000
H9B   2    0.753100    0.699744    0.791659    11.00000   -1.20000
AFIX   0
C10   1    0.663924    0.865366    0.783708    11.00000    0.02822    0.02226 =
         0.03074    0.00316   -0.00169   -0.00497
AFIX  23
H10A  2    0.606783    0.875158    0.764324    11.00000   -1.20000
H10B  2    0.702203    0.931435    0.758592    11.00000   -1.20000
AFIX   0
C11   1    0.662178    0.910510    0.857397    11.00000    0.03049    0.02080 =
         0.03527   -0.00443   -0.00058   -0.00172
AFIX  23
H11A  2    0.720056    0.909012    0.875874    11.00000   -1.20000
H11B  2    0.639954    1.011911    0.861562    11.00000   -1.20000
AFIX   0
C12   1    0.606589    0.804727    0.896798    11.00000    0.03160    0.02714 =
         0.02748   -0.00675    0.00305   -0.00198
AFIX  23
H12A  2    0.547551    0.814833    0.881482    11.00000   -1.20000
H12B  2    0.608664    0.830618    0.945033    11.00000   -1.20000
AFIX   0
C13   1    0.634987    0.645799    0.887667    11.00000    0.03248    0.02471 =
         0.01992   -0.00258   -0.00091   -0.00330
AFIX  23
H13A  2    0.690470    0.631904    0.909441    11.00000   -1.20000
H13B  2    0.594178    0.579257    0.909820    11.00000   -1.20000
AFIX   0
C14   1    0.459569    0.208722    0.907234    11.00000    0.04560    0.03622 =
         0.02760   -0.00477    0.01067   -0.01448
AFIX 137
H14A  2    0.465263    0.121551    0.935846    11.00000   -1.50000
H14B  2    0.400087    0.236866    0.904394    11.00000   -1.50000
H14C  2    0.492083    0.290104    0.926494    11.00000   -1.50000

AFIX   0
HKLF 4


REM  CH_B2_0065 in Pbca
REM wR2 = 0.0968, GooF = S = 1.059, Restrained GooF = 1.059 for all data
REM R1 = 0.0369 for 2438 Fo > 4sig(Fo) and 0.0375 for all 2502 data
REM 187 parameters refined using 0 restraints

END

WGHT      0.0462      1.2221

REM Highest difference peak  0.358,  deepest hole -0.216,  1-sigma level  0.042
Q1    1   0.4158  0.1421  0.9207  11.00000  0.05    0.36
Q2    1   0.4479  0.3099  0.9085  11.00000  0.05    0.25
Q3    1   0.6204  0.7253  0.8903  11.00000  0.05    0.24
Q4    1   0.6769  0.3599  0.5676  11.00000  0.05    0.21
Q5    1   0.6265  0.2042  0.6325  11.00000  0.05    0.21
;
_shelx_res_checksum              9712
